# Supplementary material for: Phagocytosis of Mycobacterium fortuitum by Caprine Alveolar Macrophages Is Associated with iNOS and Pro-Inflammatory Markers Expression
Source: Int J Mol Sci. 2026 Feb 4;27(3):1529. doi: 10.3390/ijms27031529 (PMC12897857; doi:10.3390/ijms27031529)
Supplement: Supplementary file 1 [file ijms-27-01529-s001.zip]

Archive with 3 entries (3 files):
- Supplementary Figures.pdf
- Video S1.avi
- Video S2.avi
